# Supplementary material for: Does the Colonizing Population Exhibit a Reduced Genetic Diversity and Allele Surfing? A Case Study of the Midday Gerbil (Meriones meridianus Pallas) Expanding Its Range
Source: Animals (Basel). 2024 Sep 20;14(18):2720. doi: 10.3390/ani14182720 (PMC11429244; doi:10.3390/ani14182720)
Supplement: Supplementary file 1 [file animals-14-02720-s001.zip]

Archive with 8 entries (8 files):
- Figure_1.tif
- Figure_2.tif
- Figure_3.tif
- Figure_4.tif
- Figure_5.tif
- Figure_6.tif
- Haplotype_data_set.xlsx
- SM_1.pdf
