# Supplementary material for: Does the Colonizing Population Exhibit a Reduced Genetic Diversity and Allele Surfing? A Case Study of the Midday Gerbil (Meriones meridianus Pallas) Expanding Its Range
Source: Animals (Basel). 2024 Sep 20;14(18):2720. doi: 10.3390/ani14182720 (PMC11429244; doi:10.3390/ani14182720)
Supplement: Supplementary file 1 [file animals-14-02720-s001.zip › Haplotype_data_set.xlsx]

## Sheet: Лист1
Date	Zone	Subpopulation	Sex	Age	CytB	CytB HaplGroup	D-loop	D-loop HaplGroup	Site	Lat	Long
2019-09-26	East	Northeastern	Male	Sad	Hap11	2	HaplDL17	2	S8-9	45.9595	46.5464
2019-09-27	East	Northeastern	Female	Sad	Hap10	2	HaplDL18	2	S6	46.3082	46.3883
2019-09-27	East	Northeastern	Male	Sad	Hap27	2	HaplDL18	2	S6	46.3082	46.3883
2019-09-27	East	Northeastern	Female	Sad	Hap13	2	HaplDL18	2	S6	46.3082	46.3883
2019-09-27	East	Northeastern	Female	Ad	Hap10	2	HaplDL27	2	S44-45	46.293	46.6754
2019-09-27	East	Northeastern	Male	Ad	Hap15	2	HaplDL31	2	S44-45	46.293	46.6754
2019-09-27	East	Northeastern	Male	Ad	Hap10	2	HaplDL19	2	S44-45	46.293	46.6754
2019-09-27	East	Northeastern	Male	Sad	Hap10	2	HaplDL26	2	S44-45	46.293	46.6754
2019-09-27	East	Northeastern	Male	Ad	Hap1	1	HaplDL1	1	S6	46.3082	46.3883
2019-09-27	East	Northeastern	Female	Ad	Hap1	1	HaplDL5	1	S6	46.3082	46.3883
2019-09-27	East	Northeastern	Male	Sad	Hap1	1	HaplDL5	1	S6	46.3082	46.3883
2019-10-01	West	Western	Male	Sad	Hap1	1	HaplDL1	1	S18	45.6908	45.5234
2019-10-01	West	Western	Female	Sad	Hap1	1	HaplDL1	1	S18	45.6908	45.5234
2019-10-01	West	Western	Female	Sad	Hap1	1	HaplDL1	1	S18	45.6908	45.5234
2019-10-01	West	Western	Male	Sad	Hap1	1	HaplDL1	1	S18	45.6908	45.5234
2019-10-01	West	Western	Male	Ad	Hap1	1	HaplDL1	1	S18	45.6908	45.5234
2019-10-01	West	Western	Female	Sad	Hap1	1	HaplDL1	1	S18	45.6908	45.5234
2019-10-01	West	Western	Female	Ad	Hap1	1	HaplDL1	1	S18	45.6908	45.5234
2019-10-01	West	Western	Female	Sad	Hap1	1	HaplDL1	1	S18	45.6908	45.5234
2019-10-01	West	Western	Female	Sad	Hap1	1	HaplDL1	1	S18	45.6908	45.5234
2019-10-01	West	Western	Female	Ad	Hap1	1	HaplDL1	1	S18	45.6908	45.5234
2019-10-01	West	Western	Female	Ad	Hap1	1	HaplDL1	1	S18	45.6908	45.5234
2019-10-01	West	Western	Female	Sad	Hap1	1	HaplDL1	1	S18	45.6908	45.5234
2019-10-01	West	Western	Male	Sad	Hap1	1	HaplDL1	1	S18	45.6908	45.5234
2019-10-01	West	Western	Female	Juv	Hap1	1	HaplDL3	1	S18	45.6908	45.5234
2019-10-01	West	Western	Male	Sad	Hap1	1	HaplDL1	1	S18	45.6908	45.5234
2008-09-17	West	Western Old	Male	Juv	Hap14	2	HaplDL17	2	Tam	45.4755	45.289
2008-09-15	West	Western Old	Female	Sad	Hap20	2	HaplDL25	2	Zb	45.4794	45.2811
2008-09-14	West	Western Old	Female	Sad			HaplDL17	2	Tam	45.4755	45.289
2008-09-14	West	Western Old	Male	Sad	Hap10	2			Zb	45.4794	45.2811
2008-09-14	West	Western Old	Female	Ad			HaplDL11	1	Tam	45.4755	45.289
2008-09-14	West	Western Old	Male	Ad	Hap29	2	HaplDL17	2	Zb	45.4794	45.2811
2008-09-14	West	Western Old	Female	Sad			HaplDL17	2	Tam	45.4755	45.289
2008-09-15	West	Western Old	Male	Sad	Hap7	1	HaplDL12	1	Tam	45.4755	45.289
2008-09-14	West	Western Old	Female	Ad	Hap1	1	HaplDL1	1	Zb	45.4794	45.2811
2008-09-14	West	Western Old	Male	Ad			HaplDL20	2	Zb	45.4794	45.2811
2008-09-18	West	Western Old	Female	Sad	Hap10	2	HaplDL37	2	Tri	45.4506	45.2599
2008-09-15	West	Western Old	Female	Ad	Hap10	2	HaplDL25	2	Zb	45.4794	45.2811
2008-09-16	West	Western Old	Female	Ad			HaplDL32	2	Zb	45.4794	45.2811
2008-09-16	West	Western Old	Male	Ad	Hap10	2	HaplDL21	2	Zb	45.4794	45.2811
2008-09-17	West	Western Old	Female	Ad	Hap25	2	HaplDL17	2	Tam	45.4755	45.289
2008-09-17	West	Western Old	Male	Sad	Hap10	2	HaplDL26	2	Tri	45.4506	45.2599
2008-09-17	West	Western Old	Female	Sad	Hap10	2	HaplDL25	2	Zb	45.4794	45.2811
2008-09-17	West	Western Old	Male	Sad			HaplDL17	2	Tam	45.4755	45.289
2008-09-18	West	Western Old	Male	Sad	Hap10	2	HaplDL32	2	Zb	45.4794	45.2811
2008-09-18	West	Western Old	Female	Ad	Hap10	2	HaplDL16	2	Zb	45.4794	45.2811
2008-09-18	West	Western Old	Male	Ad	Hap8	1	HaplDL12	1	Tam	45.4755	45.289
2008-09-18	West	Western Old	Female	Ad	Hap10	2	HaplDL25	2	Tri	45.4506	45.2599
2008-09-18	West	Western Old	Male	Juv	Hap14	2	HaplDL17	2	Tam	45.4755	45.289
2008-09-18	West	Western Old	Male	Sad	Hap10	2	HaplDL25	2	Tri	45.4506	45.2599
2008-09-18	West	Western Old	Female	Ad			HaplDL17	2	Tam	45.4755	45.289
2008-09-21	West	Western Old	Female	Ad	Hap10	2	HaplDL35	2	Tri	45.4506	45.2599
2008-09-19	West	Western Old	Female	Ad			HaplDL25	2	Tri	45.4506	45.2599
2008-09-19	West	Western Old	Male	Juv			HaplDL36	2	Tam	45.4755	45.289
2008-09-19	West	Western Old	Male	Sad	Hap10	2	HaplDL37	2	Tri	45.4506	45.2599
2008-09-19	West	Western Old	Male	Juv	Hap10	2	HaplDL30	2	Zb	45.4794	45.2811
2008-09-21	West	Western Old	Female	Ad	Hap10	2	HaplDL25	2	Tri	45.4506	45.2599
2008-09-21	West	Western Old	Female	Sad	Hap10	2	HaplDL25	2	Tri	45.4506	45.2599
2008-09-19	West	Western Old	Male	Ad	Hap10	2	HaplDL17	2	Zb	45.4794	45.2811
2008-09-21	West	Western Old	Male	Ad	Hap1	1	HaplDL1	1	Tam	45.4755	45.289
2008-09-17	West	Western Old	Male	Sad	Hap14	2	HaplDL17	2	Tam	45.4755	45.289
2008-09-17	West	Western Old	Female	Ad			HaplDL15	2	Tam	45.4755	45.289
2008-09-17	West	Western Old	Male	Sad	Hap14	2	HaplDL17	2	Tam	45.4755	45.289
2008-09-18	West	Western Old	Female	Sad	Hap10	2	HaplDL17	2	Tam	45.4755	45.289
2008-09-18	West	Western Old	Male	Sad	Hap25	2			Tam	45.4755	45.289
2020-09-16	West	Western	Male	Sad	Hap1	1	HaplDL6	1	S1	45.4688	45.3846
2020-09-16	West	Western	Male	Sad	Hap1	1	HaplDL6	1	S1	45.4688	45.3846
2020-09-16	West	Western	Female	Sad	Hap23	2	HaplDL6	1	S1	45.4688	45.3846
2020-09-16	West	Western	Male	Sad	Hap1	1	HaplDL6	1	S1	45.4688	45.3846
2020-09-16	West	Western	Male	Sad	Hap10	2	HaplDL19	2	S1	45.4688	45.3846
2020-09-16	West	Western	Female	Ad	Hap1	1	HaplDL6	1	S1	45.4688	45.3846
2020-09-16	West	Western	Female	Sad	Hap1	1	HaplDL16	2	S1	45.4688	45.3846
2020-09-17	West	Western	Female	Sad	Hap1	1	HaplDL9	1	S33	45.6726	45.4773
2020-09-17	West	Western	Female	Juv	Hap1	1	HaplDL9	1	S33	45.6726	45.4773
2020-09-17	West	Western	Male	Sad	Hap1	1	HaplDL9	1	S33	45.6726	45.4773
2020-09-17	West	Western	Male	Sad	Hap1	1	HaplDL9	1	S33	45.6726	45.4773
2020-09-17	West	Western	Female	Sad	Hap1	1	HaplDL9	1	S33	45.6726	45.4773
2020-09-17	West	Western	Male	Juv	Hap1	1	HaplDL9	1	S33	45.6726	45.4773
2020-09-20	West	Western	Male	Ad	Hap1	1	HaplDL1	1	S24	45.4342	45.3782
2020-09-22	West	Western	Female	Sad	Hap21	2	HaplDL16	2	S32	45.7314	45.463
2020-09-22	West	Western	Male	Sad	Hap21	2	HaplDL16	2	S32	45.7314	45.463
2020-09-22	West	Western	Female	Sad	Hap21	2	HaplDL16	2	S32	45.7314	45.463
2020-09-22	West	Western	Female	Ad	Hap21	2	HaplDL16	2	S32	45.7314	45.463
2020-09-22	West	Western	Female	Sad	Hap21	2	HaplDL16	2	S32	45.7314	45.463
2020-09-22	West	Western	Male	Sad	Hap21	2	HaplDL16	2	S32	45.7314	45.463
2020-09-22	West	Western	Male	Sad	Hap21	2	HaplDL16	2	S32	45.7314	45.463
2020-09-24	West	Western	Male	Ad	Hap16	1	HaplDL12	1	S23	45.6795	45.4671
2020-09-24	West	Western	Female	Juv	Hap12	2	HaplDL16	2	S23	45.6795	45.4671
2020-09-24	West	Western	Male	Ad	Hap10	2	HaplDL26	2	S23	45.6795	45.4671
2020-09-24	West	Western	Female	Sad	Hap1	1	HaplDL6	1	S23	45.6795	45.4671
2020-09-24	West	Western	Female	Sad			HaplDL6	1	S23	45.6795	45.4671
2020-09-24	West	Western	Female	Sad	Hap1	1	HaplDL6	1	S23	45.6795	45.4671
2020-09-24	West	Western	Female	Sad			HaplDL6	1	S23	45.6795	45.4671
2020-09-24	West	Western	Female	Ad	Hap1	1	HaplDL6	1	S23	45.6795	45.4671
2020-09-24	West	Western	Male	Sad	Hap13	2	HaplDL16	2	S23	45.6795	45.4671
2020-09-24	West	Western	Male	Sad	Hap10	2	HaplDL16	2	S23	45.6795	45.4671
2020-09-25	East	Eastern	Female	Ad	Hap9	2	HaplDL33	2	S19-Koms	45.3704	45.9997
2020-09-25	East	Eastern	Male	Ad	Hap1	1	HaplDL1	1	S19-Koms	45.3704	45.9997
2020-09-25	East	Eastern	Female	Ad	Hap10	2	HaplDL26	2	S19-Koms	45.3704	45.9997
2020-09-25	East	Eastern	Male	Juv	Hap10	2	HaplDL16	2	S19-Koms	45.3704	45.9997
2020-09-25	East	Eastern	Male	Sad	Hap10	2	HaplDL34	2	S19-Koms	45.3704	45.9997
2020-09-27	West	Western	Male	Ad	Hap19	2	HaplDL22	2	S24	45.4342	45.3782
2020-09-27	West	Western	Male	Ad	Hap10	2	HaplDL25	2	S24	45.4342	45.3782
2020-09-27	West	Western	Male	Ad	Hap10	2	HaplDL16	2	S24	45.4342	45.3782
2020-10-03	East	Northeastern	Female	Sad	Hap10	2	HaplDL26	2	S8-9	45.9595	46.5464
2020-10-03	East	Northeastern	Female	Ad	Hap4	1	HaplDL2	1	S8-9	45.9595	46.5464
2020-10-03	East	Northeastern	Female	Sad	Hap10	2	HaplDL26	2	S8-9	45.9595	46.5464
2020-10-03	East	Northeastern	Male	Ad	Hap8	1	HaplDL13	1	S8-9	45.9595	46.5464
2020-10-03	East	Northeastern	Female	Ad	Hap10	2	HaplDL26	2	S8-9	45.9595	46.5464
2020-10-03	East	Northeastern	Female	Sad	Hap10	2	HaplDL26	2	S8-9	45.9595	46.5464
2020-10-03	East	Northeastern	Female	Ad	Hap10	2	HaplDL26	2	S8-9	45.9595	46.5464
2020-10-03	East	Northeastern	Male	Sad	Hap10	2	HaplDL26	2	S8-9	45.9595	46.5464
2020-10-03	East	Northeastern	Female	Ad	Hap10	2	HaplDL26	2	S8-9	45.9595	46.5464
2020-10-04	East	Northeastern	Male	Ad	Hap10	2	HaplDL25	2	S44-45	46.293	46.6754
2020-10-04	East	Northeastern	Female	Ad	Hap10	2	HaplDL23	2	S44-45	46.293	46.6754
2020-10-04	East	Northeastern	Female	Sad	Hap24	2	HaplDL26	2	S44-45	46.293	46.6754
2020-10-04	East	Northeastern	Female	Ad	Hap10	2	HaplDL16	2	S44-45	46.293	46.6754
2020-10-04	East	Northeastern	Male	Sad	Hap10	2	HaplDL16	2	S44-45	46.293	46.6754
2020-10-04	East	Northeastern	Female	Sad	Hap10	2	HaplDL26	2	S44-45	46.293	46.6754
2020-10-04	East	Northeastern	Female	Sad	Hap10	2	HaplDL17	2	S44-45	46.293	46.6754
2020-10-04	East	Northeastern	Female	Ad	Hap10	2	HaplDL25	2	S6	46.3082	46.3883
2020-10-04	East	Northeastern	Male	Ad	Hap10	2	HaplDL17	2	S6	46.3082	46.3883
2020-10-04	East	Northeastern	Female	Sad	Hap10	2	HaplDL26	2	S6	46.3082	46.3883
2020-10-07	East	Eastern	Female	Ad	Hap10	2	HaplDL25	2	S19-Koms	45.3704	45.9997
2020-10-07	East	Eastern	Male	Ad	Hap8	1	HaplDL12	1	S19-Koms	45.3704	45.9997
2020-10-07	East	Eastern	Male	Ad	Hap1	1	HaplDL1	1	S19-Koms	45.3704	45.9997
2020-10-08	West	Western	Male	Ad	Hap1	1	HaplDL1	1	S24	45.4342	45.3782
2020-10-13	East	Eastern	Female		Hap10	2	HaplDL16	2	S19-Koms	45.3704	45.9997
2020-10-13	East	Eastern	Female		Hap10	2	HaplDL12	1	S19-Koms	45.3704	45.9997
2020-10-14	East	Eastern	Male		Hap10	2	HaplDL25	2	Naryn-Khuduk	45.4288	46.4654
2020-10-14	East	Eastern	Male		Hap1	1	HaplDL1	1	Naryn-Khuduk	45.4288	46.4654
2020-10-14	East	Eastern	Male		Hap1	1	HaplDL6	1	Naryn-Khuduk	45.4288	46.4654
2020-10-14	East	Eastern	Male		Hap1	1	HaplDL6	1	Naryn-Khuduk	45.4288	46.4654
2020-10-16	East	Eastern	Female		Hap1	1	HaplDL4	1	Naryn-Khuduk	45.4288	46.4654
2020-10-16	East	Eastern	Male		Hap8	1	HaplDL14	1	Naryn-Khuduk	45.4288	46.4654
2020-10-16	East	Eastern	Male		Hap10	2	HaplDL28	2	Naryn-Khuduk	45.4288	46.4654
2020-10-17	East	Eastern	Female		Hap10	2	HaplDL25	2	Naryn-Khuduk	45.4288	46.4654
2020-10-17	East	Eastern	Male		Hap10	2	HaplDL26	2	Naryn-Khuduk	45.4288	46.4654
2020-10-17	East	Eastern	Female		Hap1	1	HaplDL1	1	Naryn-Khuduk	45.4288	46.4654
2020-10-18	East	Eastern	Male		Hap1	1	HaplDL10	1	Tsuva-1	45.4827	46.3187
2020-10-18	East	Eastern	Male		Hap1	1	HaplDL7	1	Tsuva-1	45.4827	46.3187
2020-10-18	East	Eastern	Female				HaplDL38	2	Tsuva-1	45.4827	46.3187
2020-10-19	East	Eastern	Female		Hap10	2	HaplDL29	2	Tsuva-1	45.4827	46.3187
2020-10-20	East	Eastern	Female		Hap1	1	HaplDL1	1	Tsuva-1	45.4827	46.3187
2020-10-20	East	Eastern	Male		Hap10	2	HaplDL26	2	Tsuva-1	45.4827	46.3187
2020-10-20	East	Eastern	Male		Hap10	2	HaplDL26	2	Tsuva-1	45.4827	46.3187
2020-10-21	East	Eastern	Female		Hap10	2	HaplDL26	2	Prikumskii	45.2474	45.8205
2020-10-21	East	Eastern	Female		Hap18	2	HaplDL24	2	Prikumskii	45.2474	45.8205
2020-10-21	East	Eastern	Female		Hap1	1	HaplDL6	1	Prikumskii	45.2474	45.8205
2020-10-21	East	Eastern	Female		Hap10	2	HaplDL17	2	Prikumskii	45.2474	45.8205
2020-10-22	East	Eastern	Female		Hap10	2	HaplDL17	2	S46	45.1776	45.6251
2020-10-25	East	Eastern	Female		Hap10	2	HaplDL26	2	S19-Koms	45.3704	45.9997
2020-10-25	East	Eastern	Male		Hap1	1	HaplDL6	1	S19-Koms	45.3704	45.9997
2020-10-26	East	Eastern	Female		Hap10	2	HaplDL25	2	Dag	45.0159	46.4843
2021-04-29	East	Eastern	Male	Ad	Hap2	1	HaplDL6	1	S46	45.1776	45.6251
2021-04-29	East	Eastern	Male	Ad	Hap22	2	HaplDL16	2	S46	45.1776	45.6251
2021-04-29	East	Eastern	Female	Ad	Hap10	1	HaplDL25	2	S46	45.1776	45.6251
2021-05-03	East	Eastern	Female	Ad	Hap3	1	HaplDL1	1	Naryn-Khuduk	45.4288	46.4654
2021-05-03	East	Eastern	Male	Ad	Hap28	2	HaplDL17	2	Naryn-Khuduk	45.4288	46.4654
2021-05-03	East	Eastern	Male	Ad	Hap1	1	HaplDL1	1	Naryn-Khuduk	45.4288	46.4654
2021-05-06	East	Northeastern	Male	Ad	Hap26	2	HaplDL25	2	S6	46.3082	46.3883
2021-05-06	East	Northeastern	Male	Ad	Hap5	1	HaplDL1	1	S6	46.3082	46.3883
2021-05-06	East	Northeastern	Female	Ad	Hap10	2	HaplDL16	2	S44-45	46.293	46.6754
2021-05-06	East	Northeastern	Female	Ad	Hap6	1	HaplDL12	1	S44-45	46.293	46.6754
2021-05-10	West	Western	Male	Ad	Hap6	1	HaplDL12	1	S-48	45.4514	45.3155
2021-09-21	West	Western	Male	Ad	Hap10	2	HaplDL26	2	S49-L2-6	45.4776	45.2785
2021-09-21	West	Western	Female	Ad	Hap1	1	HaplDL1	1	S49-L2-6	45.4776	45.2785
2021-09-21	West	Western	Female	Ad	Hap10	2	HaplDL19	2	S49-L2-6	45.4776	45.2785
2021-09-21	West	Western	Male	Ad	Hap13	2	HaplDL26	2	S49-L2-6	45.4776	45.2785
2021-09-21	West	Western	Female	Ad	Hap10	2	HaplDL39	2	S49-L2-6	45.4776	45.2785
2021-09-22	West	Western	Female	Juv			HaplDL8	1	S49-L2-6	45.4776	45.2785
2021-09-22	West	Western	Male	Ad			HaplDL1	1	S49-L2-6	45.4776	45.2785
2021-10-03	East	Northeastern	Male	Sad	Hap10	2	HaplDL25	2	S6	46.3082	46.3883
2021-10-03	East	Northeastern	Female	Ad	Hap10	2			S6	46.3082	46.3883
2021-09-23	West	Western	Male	Ad	Hap1	1	HaplDL1	1	S49-L2-6	45.4776	45.2785
2021-09-23	West	Western	Female	Juv			HaplDL1	1	S49-L2-6	45.4776	45.2785
2021-09-23	West	Western	Female	Sad	Hap10	2	HaplDL26	2	S49-L2-6	45.4776	45.2785
2021-10-03	East	Northeastern	Male	Ad	Hap17	2	HaplDL17	2	S44-45	46.293	46.6754
2021-10-03	East	Northeastern	Male	Ad	Hap10	2	HaplDL16	2	S44-45	46.293	46.6754
2021-10-03	East	Northeastern	Female	Ad	Hap1	1	HaplDL6	1	S44-45	46.293	46.6754
2021-10-03	East	Northeastern	Male	Ad	Hap10	2	HaplDL25	2	S44-45	46.293	46.6754
2021-10-08	East	Eastern	Female		Hap10	2	HaplDL26	2	Tsuva-1	45.4827	46.3187
2021-10-10	East	Eastern	Male				HaplDL1	1	Lagan'	45.5668	46.0718
2021-10-10	East	Eastern	Male		Hap8	1	HaplDL12	1	Lagan'	45.5668	46.0718
